# Supplementary material for: Bud-Poplar-Extract-Embedded Chitosan Films as Multifunctional Wound Healing Dressing
Source: Molecules. 2022 Nov 10;27(22):7757. doi: 10.3390/molecules27227757 (PMC9695786; doi:10.3390/molecules27227757)
Supplement: Supplementary file 1 [file molecules-27-07757-s001.zip]

Archive with 1 entries (1 files):
- molecules-1924125-supplementary.pdf
